# Supplementary material for: A Highly Polymorphic Panel Consisting of Microhaplotypes and Compound Markers with the NGS and Its Forensic Efficiency Evaluations in Chinese Two Groups
Source: Genes (Basel). 2020 Sep 1;11(9):1027. doi: 10.3390/genes11091027 (PMC7565596; doi:10.3390/genes11091027)
Supplement: Supplementary file 1 [file genes-11-01027-s001.zip]

Archive with 4 entries (3 files):
- Supplementary Materials/Supplementary Figure 1.png
- Supplementary Materials/Supplementary Figure 2.png
- Supplementary Materials/Supplementary Tables.xlsx
- Supplementary Materials/
