# Supplementary material for: A Highly Polymorphic Panel Consisting of Microhaplotypes and Compound Markers with the NGS and Its Forensic Efficiency Evaluations in Chinese Two Groups
Source: Genes (Basel). 2020 Sep 1;11(9):1027. doi: 10.3390/genes11091027 (PMC7565596; doi:10.3390/genes11091027)
Supplement: Supplementary file 1 [file genes-11-01027-s001.zip › Supplementary Materials/Supplementary Tables.xlsx]

## Sheet: Supplementary Table S1
Supplementary Table S1. Primer information of 69 SNP/InDel loci at 29 microhaplotypes and compound markers.
Microhaplotypes	Rs numbers	Forward primers	Reverse primers
MH01ZBF003	rs798066	GGGAGGAAAGCAGAAGGCAGAG	GTCAGCTAGGCATGGGCACTC
	rs72654119	GGGAGGAAAGCAGAAGGCAGAG	GTCAGCTAGGCATGGGCACTC
MH01ZBF002	rs562340280	ACACATCGTACTGTGGAATGCG	GCTGCCGTTTCTTGCCTTGG
	rs3120715	ACACATCGTACTGTGGAATGCG	GCTGCCGTTTCTTGCCTTGG
MH02ZBF003	rs12622958	CGGGTTGCACTAGGCTAGACAA	TTCCCTTCCTCCTGGCTGCT
	rs12469780	CGGGTTGCACTAGGCTAGACAA	TTCCCTTCCTCCTGGCTGCT
MH02ZBF002	rs199997091	TGTTTGCCCCACATTTACTCCT	ACCCTACGCTTCATGGTCCTG
	rs2012214	TGTTTGCCCCACATTTACTCCT	ACCCTACGCTTCATGGTCCTG
	rs2012213	TGTTTGCCCCACATTTACTCCT	ACCCTACGCTTCATGGTCCTG
MH03ZBF001	rs10546081	TTGAGGCATACCTTTGGTGACT	AGATGCTGCTGAATTCTGGAGA
	rs3836269	TTGAGGCATACCTTTGGTGACT	AGATGCTGCTGAATTCTGGAGA
MH03ZBF002	rs3830564	GCCCAGTCAGCAAAGGTTCAG	GCGGCTCTTGCCAATGATTACT
	rs262990	GCCCAGTCAGCAAAGGTTCAG	GCGGCTCTTGCCAATGATTACT
MH04ZBF001	rs1382755	GCTTAGTAGACACAGTGCCTAAAGC	ATGACTTTCATGGACATTAGCAAT
	rs33911727	GCTTAGTAGACACAGTGCCTAAAGC	ATGACTTTCATGGACATTAGCAAT
MH04ZBF002	rs28681266	TCAAGAGGGTTGAGTGCAAAGA	TGCAAACATCCCAGTGAAGACA
	rs13113625	TCAAGAGGGTTGAGTGCAAAGA	TGCAAACATCCCAGTGAAGACA
	rs17629820	TCAAGAGGGTTGAGTGCAAAGA	TGCAAACATCCCAGTGAAGACA
MH05ZBF001	rs13158027	CTTCCCTGGCTGTCCCATCAAA	TTGCTGCTGCTGCTCACTCTT
	rs2307656	CTTCCCTGGCTGTCCCATCAAA	TTGCTGCTGCTGCTCACTCTT
MH06ZBF002	rs818268	TGGCACTTCTTCCTCAGTACAC	TCCCTTCCTGCCGCTTCTTTA
	rs818269	TGGCACTTCTTCCTCAGTACAC	TCCCTTCCTGCCGCTTCTTTA
MH06ZBF001	rs1527874	CCTCCCCACTCTGTTGGATTTC	TGGCAGTACAAGTCCCTCTCTG
	rs1527875	CCTCCCCACTCTGTTGGATTTC	TGGCAGTACAAGTCCCTCTCTG
MH07ZBF002	rs7797260	GCAAATAATGGAGGCAGAGGAA	AATCTGGTCAGGAGCTATTTTCAT
	rs7797272	GCAAATAATGGAGGCAGAGGAA	AATCTGGTCAGGAGCTATTTTCAT
MH08ZBF002	rs2960102	AAACAGACTGTGATCCCTCCAT	CATGCTCTCTGAACAATCTCCT
	rs5895446	AAACAGACTGTGATCCCTCCAT	CATGCTCTCTGAACAATCTCCT
MH09ZBF002	rs7041158	GCAATGGTGAGAGGTTGATGGT	GCTCCACCCCAAGGTTTGTAAG
	rs7029874	GCAATGGTGAGAGGTTGATGGT	GCTCCACCCCAAGGTTTGTAAG
MH09ZBF003	rs10973637	GACTGCCTGCCCTGCTCCT	ACTGAAGCCCTGTGCTCTCATG
	rs56268063	GACTGCCTGCCCTGCTCCT	ACTGAAGCCCTGTGCTCTCATG
MH10ZBF001	rs10905513	AAGCATCTGCCTATGGAGTCCA	GTGTTCTGGGAAGCCCTGGT
	rs41293961	AAGCATCTGCCTATGGAGTCCA	GTGTTCTGGGAAGCCCTGGT
	rs687805	AAGCATCTGCCTATGGAGTCCA	GTGTTCTGGGAAGCCCTGGT
	rs11256056	AAGCATCTGCCTATGGAGTCCA	GTGTTCTGGGAAGCCCTGGT
MH10ZBF002	rs1410059	TCTGTGTCAAAGGGAAGATGCT	CTGGGAACCGTTACATCCTGAG
	rs1410060	TCTGTGTCAAAGGGAAGATGCT	CTGGGAACCGTTACATCCTGAG
MH12ZBF001	rs7137797	CCCCACATGCCCCTCTTCAC	GACCCACACCCGTATCCTTCC
	rs12370382	CCCCACATGCCCCTCTTCAC	GACCCACACCCGTATCCTTCC
	rs7307671	CCCCACATGCCCCTCTTCAC	GACCCACACCCGTATCCTTCC
MH13ZBF002	rs9538873	TCCTAACTCTAGCTCGGTTCTGA	AACAGCACAACTTGTCAGGTAATT
	rs9598152	TCCTAACTCTAGCTCGGTTCTGA	AACAGCACAACTTGTCAGGTAATT
	rs17058557	TCCTAACTCTAGCTCGGTTCTGA	AACAGCACAACTTGTCAGGTAATT
MH14ZBF001	rs2781333	CCTGGGCAAGCCTTGTGGTT	CCCTCCTGCTAAACTGCTCCAA
	rs17109729	CCTGGGCAAGCCTTGTGGTT	CCCTCCTGCTAAACTGCTCCAA
MH14ZBF002	rs12435061	TACCCAATGCCCAATGACCTA	GGCACTTCTCATTTCGTAATCA
	rs12431779	TACCCAATGCCCAATGACCTA	GGCACTTCTCATTTCGTAATCA
MH14ZBF003	rs7160304	TCTCAGGAATTGTGGCGTGGAT	GCGAGTGGGTTTTTGTGTGACT
	rs7159850	TCTCAGGAATTGTGGCGTGGAT	GCGAGTGGGTTTTTGTGTGACT
MH15ZBF002	rs73422332	AGGGCTCCTTTTATGGCTTTCT	AGGCACCTGAGACCTTGTTGAA
	rs676476	AGGGCTCCTTTTATGGCTTTCT	AGGCACCTGAGACCTTGTTGAA
MH15ZBF003	rs74366425	CCAGAGAGAAGCCCAGCAGAG	AAGCCTGGCCGTCCAAGATTAA
	rs899086	CCAGAGAGAAGCCCAGCAGAG	AAGCCTGGCCGTCCAAGATTAA
MH16ZBF002	rs35119371	ACGGAGGAGTGGTGGTGGAG	CCGAAGCCCCAGCCATC
	rs8052258	ACGGAGGAGTGGTGGTGGAG	CCGAAGCCCCAGCCATC
MH16ZBF001	rs2278490	ACATCACAGCACTGAGCGTCCT	CCTGCTCCGACTGGAAGATGGT
	rs2278489	ACATCACAGCACTGAGCGTCCT	CCTGCTCCGACTGGAAGATGGT
MH18ZBF003	rs66882260	GTTTGCATGATGCCACTTTGGT	GTCTCATTGCTAAACTGCTCCA
	rs73947997	GTTTGCATGATGCCACTTTGGT	GTCTCATTGCTAAACTGCTCCA
	rs9959097	GTTTGCATGATGCCACTTTGGT	GTCTCATTGCTAAACTGCTCCA
MH20ZBF002	rs708626	TGCATGAGCTTGGGACGATGGTG	GCCCTTGACCACATCAGACACA
	rs2009309	TGCATGAGCTTGGGACGATGGTG	GCCCTTGACCACATCAGACACA
	rs2320360	TGCATGAGCTTGGGACGATGGTG	GCCCTTGACCACATCAGACACA
	rs2009308	TGCATGAGCTTGGGACGATGGTG	GCCCTTGACCACATCAGACACA
	rs2009307	TGCATGAGCTTGGGACGATGGTG	GCCCTTGACCACATCAGACACA
MH22ZBF001	rs2073916	ATTCCCCGAGGCATCCC	CGTAAGTCCTTGAGCATCCACA
	rs2877079	ATTCCCCGAGGCATCCC	CGTAAGTCCTTGAGCATCCACA
	rs2330189	ATTCCCCGAGGCATCCC	CGTAAGTCCTTGAGCATCCACA

## Sheet: Supplementary Table S2
Supplementary Table S2. General information of 29 microhaplotypes and compound markers.
Loci	Rs numbers	Chromosomes	Positions	Loci	Rs numbers	Chromosomes	Positions
MH01ZBF003	rs798066	chr1	34480268	MH10ZBF002	rs1410059	chr10	95412838
	rs72654119	chr1	34480297		rs1410060	chr10	95412855
MH01ZBF002	rs562340280	chr1	246567354-246567364	MH12ZBF001	rs7137797	chr12	124842806
	rs3120715	chr1	246567435		rs12370382	chr12	124842858
MH02ZBF003	rs12622958	chr2	37653445		rs7307671	chr12	124842881
	rs12469780	chr2	37653476	MH13ZBF002	rs9538873	chr13	60693499
MH02ZBF002	rs199997091	chr2	173044917		rs9598152	chr13	60693519
	rs2012214	chr2	173044918		rs17058557	chr13	60693602
	rs2012213	chr2	173044931	MH14ZBF001	rs2781333	chr14	39721650
MH03ZBF001	rs10546081	chr3	105776255-105776265		rs17109729	chr14	39721715
	rs3836269	chr3	105776332	MH14ZBF002	rs12435061	chr14	62779163
MH03ZBF002	rs3830564	chr3	183762321-183762327		rs12431779	chr14	62779196
	rs262990	chr3	183762407	MH14ZBF003	rs7160304	chr14	90286564
MH04ZBF001	rs1382755	chr4	12236173		rs7159850	chr14	90286614
	rs33911727	chr4	12236222-12236225	MH15ZBF002	rs73422332	chr15	45658330
MH04ZBF002	rs28681266	chr4	113472575		rs676476	chr15	45658371
	rs13113625	chr4	113472588	MH15ZBF003	rs74366425	chr15	66125961
	rs17629820	chr4	113472688		rs899086	chr15	66126000
MH05ZBF001	rs13158027	chr5	34844284	MH16ZBF002	rs35119371	chr16	28293591-28293598
	rs2307656	chr5	34844320-34844327		rs8052258	chr16	28293676
MH06ZBF002	rs818268	chr6	78342170	MH16ZBF001	rs2278490	chr16	56892881
	rs818269	chr6	78342235		rs2278489	chr16	56892916
MH06ZBF001	rs1527874	chr6	107655314	MH18ZBF003	rs66882260	chr18	38481903
	rs1527875	chr6	107655333		rs73947997	chr18	38481953
MH07ZBF002	rs7797260	chr7	24026938		rs9959097	chr18	38481998
	rs7797272	chr7	24026954	MH20ZBF002	rs708626	chr20	64225255
MH08ZBF002	rs2960102	chr8	137408293		rs2009309	chr20	64225284
	rs5895446	chr8	137408349-137408351		rs2320360	chr20	64225333
MH09ZBF002	rs7041158	chr9	27985940		rs2009308	chr20	64225338
	rs7029874	chr9	27986034		rs2009307	chr20	64225348
MH09ZBF003	rs10973637	chr9	38004142	MH22ZBF001	rs2073916	chr22	22559762
	rs56268063	chr9	38004148		rs2877079	chr22	22559846
MH10ZBF001	rs10905513	chr10	5945167		rs2330189	chr22	22559848
	rs41293961	chr10	5945196-5945200
	rs687805	chr10	5945208
	rs11256056	chr10	5945260

## Sheet: Supplementary Table S3
Supplementary Table S3. Depth of coverage and allele coverage ratio distributions of 69 SNP/InDel loci at 29 microhaplotypes and compound markers.
Microhaplotypes	Rs numbers	Depthes of coverage		Allele coverage ratios
-	-	Means	Ranges (min-max)	Means	Ranges (min-max)
MH01ZBF003	rs798066	23494.5	862-67746	0.926029	0.3379-0.9985
	rs72654119	23471.5	861-65204	0.866624	0.3242-0.9707
MH01ZBF002	rs562340280	10883.7	604-34279	0.608316	0.2701-0.9988
	rs3120715	9821.22	528-32521	0.904385	0.7251-0.9992
MH02ZBF003	rs12622958	7086.71	460-23484	0.921171	0.2846-0.9983
	rs12469780	7088.38	460-23463	0.939809	0.2962-0.9997
MH02ZBF002	rs199997091	7624.37	280-21746	0.915303	0.7062-0.9988
	rs2012214	7622.59	279-21741	0.892145	0.5736-1
	rs2012213	7493.96	274-21312	0.878305	0.2534-0.9969
MH03ZBF001	rs10546081	2901.59	399-10139	0.908068	0.4016-0.9995
	rs3836269	2924.94	397-10219	0.914332	0.3231-0.9974
MH03ZBF002	rs3830564	10356	499-34863	0.928153	0.2995-1
	rs262990	10253.2	490-34378	0.90358	0.6758-0.9969
MH04ZBF001	rs1382755	119.018	31-1436	0.688008	0.2857-1
	rs33911727	115.628	30-1384	0.681319	0.2708-0.9762
MH04ZBF002	rs28681266	9959	596-32185	0.72688	0.2649-0.9293
	rs13113625	9969.33	596-32227	0.786071	0.2659-0.9964
	rs17629820	9878.6	592-31885	-	-
MH05ZBF001	rs13158027	9613.24	435-32743	0.904093	0.7356-0.9988
	rs2307656	9655.08	438-32923	0.851725	0.7047-0.9986
MH06ZBF002	rs818268	12992.7	539-36913	0.938566	0.7737-0.9989
	rs818269	12656.6	517-36184	0.96057	0.7149-0.9994
MH06ZBF001	rs1527874	9811.21	375-34352	0.905181	0.5748-0.9992
	rs1527875	9809.2	375-34360	0.925422	0.5796-0.9988
MH07ZBF002	rs7797260	3224.83	389-12705	0.943193	0.7442-0.9992
	rs7797272	3223.34	386-12702	0.941012	0.5992-0.9989
MH08ZBF002	rs2960102	9485.25	497-38069	0.457308	0.2544-0.982
	rs5895446	9410.51	494-37747	0.63594	0.2588-0.9998
MH09ZBF002	rs7041158	5478.08	412-23789	0.936968	0.5978-1
	rs7029874	5450.52	412-23727	0.933224	0.598-1
MH09ZBF003	rs10973637	16254.7	386-60391	0.903565	0.3898-0.9993
	rs56268063	16261.8	387-60888	0.917192	0.5951-0.9972
MH10ZBF001	rs10905513	8034.09	332-23167	0.939623	0.6813-0.9996
	rs41293961	8001.13	329-23063	0.944986	0.5769-1
	rs687805	8042.78	332-23194	0.946659	0.5256-0.9992
	rs11256056	7914.75	325-22834	0.950359	0.5646-0.9989
MH10ZBF002	rs1410059	12518	390-52735	0.8999	0.367-0.9925
	rs1410060	12525	391-52747	0.934931	0.3607-0.9988
MH12ZBF001	rs7137797	21493.2	490-98339	0.936224	0.2889-0.9991
	rs12370382	21688.2	493-97892	0.952804	0.3048-0.9994
	rs7307671	21684.3	493-97499	0.90742	0.8026-0.9865
MH13ZBF002	rs9538873	7535.02	540-26932	0.9445	0.2783-0.9977
	rs9598152	7626.7	547-27176	0.932736	0.3061-0.9995
	rs17058557	7593.61	531-27161	0.930904	0.7207-0.9983
MH14ZBF001	rs2781333	13149	639-45408	0.897257	0.3289-0.9947
	rs17109729	13426.3	655-46303	0.919367	0.6842-0.9978
MH14ZBF002	rs12435061	6370.06	518-24414	0.948312	0.3261-0.999
	rs12431779	6475.09	529-24970	0.947433	0.3329-0.9997
MH14ZBF003	rs7160304	13771.1	497-59955	0.955464	0.7466-0.9995
	rs7159850	13219.1	483-43007	0.952859	0.519-0.9991
MH15ZBF002	rs73422332	8424.87	407-28121	0.900821	0.3336-0.9972
	rs676476	8285.38	403-27580	0.942619	0.3275-0.9989
MH15ZBF003	rs74366425	16724	362-59641	0.944376	0.3487-0.9994
	rs899086	16715.1	362-59353	0.957746	0.3298-0.9994
MH16ZBF002	rs35119371	4683.93	208-33828	0.929112	0.6763-0.9991
	rs8052258	4743.71	209-34230	0.91326	0.3365-1
MH16ZBF001	rs2278490	18402.6	421-67759	0.935179	0.2817-0.9999
	rs2278489	18407.9	421-68199	0.910557	0.5181-0.9995
MH18ZBF003	rs66882260	17122.4	690-50635	0.91733	0.3213-0.9995
	rs73947997	17320.2	697-51060	0.900579	0.2782-0.9995
	rs9959097	17318.3	697-51048	0.936799	0.5024-0.9995
MH20ZBF002	rs708626	13411.8	398-60188	0.936756	0.37-0.9995
	rs2009309	13313.2	377-59592	0.923605	0.3679-0.9995
	rs2320360	11834.2	355-34576	0.869522	0.3371-0.9995
	rs2009308	11019.5	287-35128	0.734738	0.5712-0.9995
	rs2009307	13112.7	401-39237	0.947197	0.3566-0.9995
MH22ZBF001	rs2073916	15085.1	437-64717	0.918966	0.2964-0.9995
	rs2877079	14196.5	428-40446	0.914553	0.343-0.9995
	rs2330189	14581.8	434-41680	0.937328	0.3293-0.9995
Note: Because rs17629820 locus showed homozygous variations in all studied individuals, we couldn’t calculate ACR of the locus.

## Sheet: Supplementary Table S4
Supplementary Table S4. Linkage disequilibrium analyses (P values) of pairwise loci in Kazak group.
Loci	MH01ZBF003	MH01ZBF002	MH02ZBF003	MH02ZBF002	MH03ZBF001	MH03ZBF002	MH04ZBF001	MH04ZBF002	MH05ZBF001	MH06ZBF002	MH06ZBF001	MH07ZBF002	MH08ZBF002	MH09ZBF002	MH09ZBF003	MH10ZBF001	MH10ZBF002	MH12ZBF001	MH13ZBF002	MH14ZBF001	MH14ZBF002	MH14ZBF003	MH15ZBF002	MH15ZBF003	MH16ZBF002	MH16ZBF001	MH18ZBF003	MH20ZBF002
MH22ZBF001	0.394667	0.420822	0.735294	0.956615	0.651732	0.235151	0.438648	0.368041	0.215161	0.602066	0.934846	0.179002	0.0316761	0.618683	0.271263	0.826084	0.407889	0.91946	0.778007	0.917054	0.127858	0.993495	0.193958	0.389696	0.619046	0.0474898	0.143166	0.465819
MH20ZBF002	0.245747	0.759506	0.361528	0.00959789	0.48989	0.219383	0.629424	0.617411	0.312304	0.0512541	0.083535	0.704127	0.735537	0.315612	0.695395	0.271691	0.522561	0.22427	0.921761	0.39535	0.120712	0.412648	0.0328907	0.417573	0.748912	0.819116	0.741307
MH18ZBF003	0.98203	0.538015	0.247519	0.944018	0.40701	0.546868	0.273001	0.506984	0.380585	0.508194	0.239856	0.288665	0.404266	0.0723334	0.271775	0.769664	0.604414	0.957116	0.0596951	0.312894	0.726132	0.457805	0.837406	0.414156	0.441204	0.173795
MH16ZBF001	0.977182	0.253934	0.114936	0.225992	0.659712	0.832654	0.673341	0.306444	0.751149	0.911776	0.917834	0.559492	0.0276682	0.524151	0.549356	0.357476	0.942075	0.577715	0.330211	0.672495	0.0650198	0.706658	0.57671	0.356025	0.824196
MH16ZBF002	0.0549573	0.770095	0.310571	0.930966	0.978691	0.951612	0.688168	0.398616	0.53964	0.693669	0.450394	0.433074	0.332988	0.538797	0.975713	0.0114444	0.469779	0.329449	0.542359	0.166556	0.141549	0.0917889	0.472196	0.582873
MH15ZBF003	0.224735	0.223017	0.269497	0.382827	0.460966	0.0820492	0.0627408	0.826914	0.433566	0.305358	0.0741531	0.684366	0.118179	0.421822	0.556925	0.854828	0.567015	0.0105487	0.0443058	0.779045	0.423128	0.979425	0.740728
MH15ZBF002	0.633722	0.820682	0.407982	0.191517	0.832082	0.643531	0.521046	0.484057	0.430566	0.29685	0.397389	0.197729	0.871759	0.0106342	0.487755	0.738649	0.86722	0.820681	0.243744	0.822924	0.321621	0.129845
MH14ZBF003	0.39903	0.589291	0.14405	0.538919	0.664688	0.410291	0.744023	0.751876	0.0800352	0.963019	0.00226699	0.0142955	0.353092	0.922844	0.245023	0.757522	0.997474	0.840788	0.0947375	0.0184022	0.84857
MH14ZBF002	0.782961	0.427063	0.433401	0.688054	0.747334	0.531595	0.500465	0.437559	0.838651	0.753145	0.160547	0.244907	0.578874	0.640421	0.0812607	0.131946	0.0277121	0.661679	0.628489	0.24947
MH14ZBF001	0.0289498	0.0519853	0.137317	0.311937	0.382793	0.308455	0.240508	0.88903	0.590259	0.382305	0.693594	0.234494	0.112988	0.417047	0.190712	0.144966	0.315379	0.23202	0.376553
MH13ZBF002	0.244537	0.499615	0.166746	0.969758	0.162397	0.63702	0.00867617	0.920436	0.748754	0.567272	0.435943	0.209993	0.072279	0.711482	0.41046	0.0519723	0.200511	0.322793
MH12ZBF001	0.356858	0.122068	0.223338	0.508173	0.985048	0.361083	0.909914	0.737777	0.30914	0.282232	0.799374	0.613926	0.675706	0.854765	0.298293	0.680465	0.229965
MH10ZBF002	0.92902	0.448445	0.644113	0.256791	0.20477	0.0693145	0.5367	0.275637	0.788104	0.355817	0.473488	0.360006	0.622109	0.257841	0.96918	0.78172
MH10ZBF001	0.191188	0.19991	0.617259	0.939944	0.84683	0.789422	0.348212	0.751963	0.599321	0.767813	0.943735	0.427013	0.977403	0.856394	0.835163
MH09ZBF003	0.0655936	0.863641	0.536971	0.5694	0.805682	0.411555	0.455234	0.581274	0.171434	0.319163	0.894891	0.571123	0.0683823	0.635938
MH09ZBF002	0.180309	0.396876	0.210845	0.58846	0.0204731	0.436999	0.511875	0.987229	0.822767	0.33943	0.47936	0.470582	0.841478
MH08ZBF002	0.107411	0.0855681	0.555919	0.13556	0.237797	0.498184	0.31305	0.208866	0.398292	0.564927	0.327578	0.0983512
MH07ZBF002	0.272155	0.0852881	0.156512	0.831187	0.689677	0.581322	0.644716	0.858021	0.168299	0.629468	0.548567
MH06ZBF001	0.250937	0.0550887	0.266106	0.867639	0.776759	0.00817504	0.891742	0.73899	0.271931	0.64831
MH06ZBF002	0.946566	0.910921	0.512258	0.812015	0.358108	0.194897	0.447836	0.701235	0.810693
MH05ZBF001	0.609697	0.747922	0.229031	0.0366762	0.961346	0.00648905	0.414768	0.879736
MH04ZBF002	0.794759	0.382061	0.263055	0.981198	0.955936	0.0752847	0.838546
MH04ZBF001	0.00499642	0.345214	0.213905	0.861785	0.868095	0.003616
MH03ZBF002	0.268306	0.771408	0.0119137	0.893801	0.927272
MH03ZBF001	0.601935	0.870382	0.993913	0.594067
MH02ZBF002	0.0215825	0.00830833	0.712647
MH02ZBF003	0.493811	0.79436
MH01ZBF002	0.283457

## Sheet: Supplementary Table S5
Supplementary Table S5. Linkage disequilibrium analyses (P values) of pairwise loci in Mongolian group.
Loci	MH01ZBF003	MH01ZBF002	MH02ZBF003	MH02ZBF002	MH03ZBF001	MH03ZBF002	MH04ZBF001	MH04ZBF002	MH05ZBF001	MH06ZBF002	MH06ZBF001	MH07ZBF002	MH08ZBF002	MH09ZBF002	MH09ZBF003	MH10ZBF001	MH10ZBF002	MH12ZBF001	MH13ZBF002	MH14ZBF001	MH14ZBF002	MH14ZBF003	MH15ZBF002	MH15ZBF003	MH16ZBF002	MH16ZBF001	MH18ZBF003	MH20ZBF002
MH22ZBF001	0.297465	0.344307	0.289979	0.982684	0.293271	0.688932	0.502693	0.676048	0.0208009	0.425799	0.866654	0.364811	0.217093	0.491205	0.34563	0.67293	0.375673	0.664976	0.132723	0.164846	0.763389	0.133081	0.0988728	0.0148658	0.275574	0.536189	0.725423	0.228285
MH20ZBF002	0.666667	0.97168	0.655616	0.995195	0.548943	0.438277	0.0139948	0.0975321	0.0957878	0.466893	0.915503	0.505655	0.204137	0.0513187	0.638555	0.01524	0.370777	0.634184	0.112829	0.813508	0.32307	0.69532	0.457643	0.424238	0.976896	0.633453	0.0650081
MH18ZBF003	0.974345	0.851368	0.341778	0.435104	0.395191	0.372896	0.452635	0.527301	0.288599	0.956281	0.753343	0.67886	0.187038	0.0411282	0.936319	0.303842	0.957235	0.603939	0.289725	0.566769	0.570136	0.816797	0.24288	0.441227	0.570187	0.582807
MH16ZBF001	0.591839	0.91885	0.00805804	0.0548752	0.807531	0.470421	0.795843	0.755419	0.416459	0.594337	0.868047	0.130738	0.440679	0.493972	0.969003	0.706439	0.767268	0.144876	0.575703	0.363547	0.196237	0.377661	0.519625	0.229049	0.798423
MH16ZBF002	0.95243	0.832134	0.538574	0.750268	0.982522	0.363007	0.742043	0.372	0.36678	0.0518235	0.0938984	0.146409	0.312828	0.998521	0.466979	0.761304	0.656361	0.225264	0.979926	0.857958	0.473344	0.470818	0.278914	0.190903
MH15ZBF003	0.080522	0.265979	0.00652169	0.925428	0.990356	0.725523	0.135605	0.124898	0.708791	0.823312	0.695225	0.936963	0.782082	0.568435	0.371291	0.502329	0.576626	0.742411	0.750251	0.692047	0.673137	0.232824	0.149782
MH15ZBF002	0.684845	0.304453	0.118309	0.196079	0.881378	0.788271	0.548939	0.772629	0.311604	0.955026	0.446322	0.605611	0.509257	0.150675	0.419485	0.874835	0.412774	0.840197	0.45602	0.724187	0.545744	0.135391
MH14ZBF003	0.215173	0.33494	0.458951	0.144388	0.0263905	0.811476	0.795321	0.19682	0.306525	0.227621	0.0220594	0.931984	0.603411	0.820096	0.109248	0.881089	0.721884	0.0948213	0.44648	0.554994	0.339212
MH14ZBF002	0.440376	0.500243	0.392229	0.158342	0.0440337	0.0651201	0.460821	0.0159486	0.0468313	0.464274	0.309634	0.249523	0.675343	0.494619	0.709577	0.608677	0.0876167	0.0675261	0.785737	0.296525
MH14ZBF001	0.0808196	0.65438	0.851659	0.644847	0.908567	0.163411	0.0505223	0.795649	0.452226	0.366969	0.910429	0.622484	0.0530973	0.53896	0.624036	0.493479	0.89578	0.0690562	0.713581
MH13ZBF002	0.185274	0.711461	0.892245	0.0191331	0.0174936	0.23633	0.500877	0.290427	0.529207	0.458719	0.811212	0.823637	0.328792	0.210468	0.863151	0.653835	0.413981	0.0884137
MH12ZBF001	0.176666	0.222373	0.847459	0.374634	0.844576	0.392255	0.657086	0.386832	0.480666	0.669958	0.565185	0.110471	0.931031	0.514887	0.550845	0.938678	0.246447
MH10ZBF002	0.0129623	0.0536895	0.0307614	0.876951	0.976694	0.806511	0.696802	0.213521	0.408749	0.180862	0.374123	0.449997	0.0942305	0.523646	0.052684	0.883769
MH10ZBF001	0.609271	0.830338	0.589751	0.660416	0.988386	0.0658328	0.87169	0.918679	0.104148	0.661738	0.82603	0.400515	0.624541	0.0203952	0.570189
MH09ZBF003	0.470192	0.782815	0.590163	0.642861	0.391653	0.942504	0.463296	0.664771	0.373923	0.495177	0.194587	0.610761	0.134171	0.00858268
MH09ZBF002	0.560081	0.044077	0.979222	0.901075	0.107225	0.253051	0.559281	0.975389	0.803688	0.547157	0.68359	0.316361	0.490657
MH08ZBF002	0.364997	0.893006	0.464069	0.966927	0.707599	0.478212	0.982039	0.295071	0.913548	0.870193	0.664465	0.909304
MH07ZBF002	0.455017	0.18282	0.586783	0.138562	0.0211594	0.483981	0.510704	0.371823	0.0703054	4.25076e-05	0.799879
MH06ZBF001	0.74384	0.452011	0.0660247	0.651024	0.810824	0.812409	0.616815	0.0360639	0.639923	0.526075
MH06ZBF002	0.903155	0.870438	0.303369	0.588459	0.1005	0.240291	0.882767	0.490482	0.0780357
MH05ZBF001	0.255331	0.102117	0.594534	0.567192	0.245953	0.901237	0.803509	0.00820128
MH04ZBF002	0.508598	0.930114	0.219865	0.854927	0.0146365	0.290044	0.54911
MH04ZBF001	0.229735	0.752461	0.911801	0.852302	0.456086	0.80956
MH03ZBF002	0.437601	0.925823	0.46737	0.615955	0.466504
MH03ZBF001	0.174792	0.852515	0.932605	0.229055
MH02ZBF002	0.163743	0.683391	0.230971
MH02ZBF003	0.596898	0.99526
MH01ZBF002	0.3519

## Sheet: Supplementary Table S6
Supplementary Table S6. Forensic efficiency comparisons of the 29 microhaplotypes and compound markers in this study and other published panels in Kazak and Mongolian groups.
Populations	Panels	References	CDP	CPE
Kazak	30 InDels	45	0.999 999 999 999 128	0.9945
	35 InDels	24	0.999 999 999 999 996	0.9981
	the 29 loci	this study	0.999 999 999 999 999 999 99354	1
Mongolian	30 InDels	46	0.999 999 999 99772	-
	35 InDels	47	0.999 999 999 999 99	0.99925
	the 29 loci	this study	0.999 999 999 999 999 999 99399	0.999999
Note: InDel, insertion/deletion polymorphism; CDP, cumulative discrimination power; CPE, cumulative probability of exclusion.
